# Supplementary material for: Normal variation of clinical mobility of the mandibular symphysis in cats
Source: Front Vet Sci. 2024 Feb 19;11:1338623. doi: 10.3389/fvets.2024.1338623 (PMC10910029; doi:10.3389/fvets.2024.1338623)
Supplement: Supplementary file 1 [file Table_1.xlsx]

## Sheet: Cats, corrected with resorption
Supplementary Table 1: Complete population data.F: female; M: male; I: intact; N: neutered; D: divergent margins; F: fused; P: parallel margins; TR: 0: absence of radiographically visible resorptive lesions; 1: resorptive lesions stage ≤3; 2: resorptive lesions stage 4; blackened cells: excluded from statistical analysis.
Case number	Consult number	Breed	Sex	Sexual status	Bodyweight (Kg)	Age (months)	DV symphyseal mobility	LM symphyseal mobility	Radiographic appearance	TR	Skull morphology brachycephalic 1=yes, 0=no
1	1	Abissinian	F	N	3.3	53	1	2			0
2	1	Bengal	M	I	4.5	12	0	1	D	0	0
3	1	Birman	F	N	3.2	76	0	1			1
3	2	Birman	F	N	3.2	87	0	1	D	0	1
4	1	British shorthair	M	I	5.2	53	0	1	D	0	1
5	1	British shorthair	M	N	4.6	10	0	0	P	0	1
6	1	British shorthair	F	N	5.3	95	0	1	P	1	1
7	1	British shorthair	F	N	3.8	16	0	0	D	0	1
8	1	British shorthair	F	N	4.3	39	0	0	D	0	1
9	1	British shorthair	M	N	6.6	105	1	1	P	1	1
10	1	British shorthair	M	N	7	31	1	1			1
11	1	British shorthair	M	N	5.5	51	0	0			1
12	1	British shorthair	F	N	3.6	9	0	1	D	0	1
13	1	British shorthair	M	N	6	48	0	0	D	0	1
14	1	Domestic shorthair	M	N	4.8	136	1	2	P	2	0
15	1	Domestic shorthair	F	N	3.2	206	1	1	D	1	0
16	1	Domestic shorthair	F	N	3.8	72	0	0	D	1	0
17	1	Domestic shorthair	F	N	3.9	96	0	1	D	1	0
18	1	Domestic shorthair	F	N	4.5	66	0	1	D	0	0
19	1	Domestic shorthair	F	N	3.18	65	0	1	P	0	0
20	1	Domestic shorthair	F	N	5	85	0	0	D	0	0
21	1	Domestic shorthair	M	N	5.7	99	0	0			0
22	1	Domestic shorthair	M	N	4.5	159	0	0	P	2	0
23	1	Domestic shorthair	F	N	3.1	132	1	1	D	0	0
23	2	Domestic shorthair	F	N	2.8	137	1	2	D	0	0
24	1	Domestic shorthair	F	N	5.7	97	0	1	D	1	0
25	1	Domestic shorthair	F	N	3.7	16	0	0	D	0	0
25	2	Domestic shorthair	F	N	3.7	16	0	1	D	0	0
26	1	Domestic shorthair	M	N	6.8	115	0	1	D	0	0
27	1	Domestic shorthair	F	N	4	60	1	1	D	0	0
28	1	Domestic shorthair	M	I	4	6	0	1	D	0	0
29	1	Domestic shorthair	F	N	3.5	83	1	1	P	0	0
30	1	Domestic shorthair	M	N	2.5	9	0	0	D	0	0
31	1	Domestic shorthair	M	N	6.2	148	0	1	D	0	0
32	1	Domestic shorthair	F	N	4.7	94	0	1	D	2	0
33	1	Domestic shorthair	F	N	3.6	53	0	1	D	0	0
34	1	Domestic shorthair	M	N	5	36	0	1	D	0	0
34	2	Domestic shorthair	M	N	5	43	0	0	D	0	0
35	1	Domestic shorthair	F	N	3.7	26	0	2	P	1	0
36	1	Domestic shorthair	F	N	3.8	98	0	1	D	0	0
37	1	Domestic shorthair	F	N	4.3	144	0	0	D	0	0
38	1	Domestic shorthair	M	N	5.5	37	0	1	D	0	0
39	1	Domestic shorthair	F	N	5	72	0	1	D	0	0
40	1	Domestic shorthair	M	N	6.3	60	1	1	P	0	0
41	1	Domestic shorthair	F	N	4	32	0	0	P	0	0
42	1	Domestic shorthair	F	N	5.6	45	0	0	D	0	0
43	1	Domestic shorthair	M	N	4.8	98	0	2	D	0	0
44	1	Domestic shorthair	M	N	6.15	150	2	2	D	0	0
44	2	Domestic shorthair	M	N	6.2	151	2	2	D	0	0
45	1	Domestic shorthair	M	N	5.9	101	0	1			0
45	2	Domestic shorthair	M	N	5.8	112	0	1	D	0	0
46	1	Domestic shorthair	F	N	3.8	101	0	2	P	0	0
47	1	Domestic shorthair	M	N	4.15	77	0	2	P	0	0
48	1	Domestic shorthair	M	N	4.5	40	0	0	P	0	0
49	1	Domestic shorthair	M	N	5.4	125	0	2	P	0	0
50	1	Domestic shorthair	F	N	3.6	31	0	0			0
51	1	Domestic shorthair	M	N	4.2	151	1	1	D	0	0
52	1	Domestic shorthair	M	N	8	96	0	1	D	0	0
52	2	Domestic shorthair	M	N	8	104	0	1	D	0	0
53	1	Domestic shorthair	F	N	3.5	78	1	2	P	0	0
54	1	Domestic shorthair	M	N	5.3	13	0	2	D	0	0
55	1	Domestic shorthair	F	N	5.5	99	0	0	P	0	0
56	1	Domestic shorthair	M	N	4.4	46	0	1	P	0	0
57	1	Domestic shorthair	M	N	4.9	160	0	1			0
57	2	Domestic shorthair	M	N	4.9	161	0	1			0
58	1	Domestic shorthair	F	N	5.28	102	0	1	D	2	0
59	1	Domestic shorthair	F	N	3	134	0	0	D	0	0
60	1	Domestic shorthair	M	N	5	98	0	1	D	1	0
61	1	Domestic shorthair	M	N	6.5	94	0	2	P	2	0
62	1	Domestic shorthair	M	N	3.8	7	0	2	D	0	0
63	1	Domestic shorthair	M	N	6	119	0	1	D	0	0
64	1	Domestic shorthair	M	N	6.8	80	0	1	D	0	0
65	1	Domestic shorthair	M	N	6.5	82	0	1	D	0	0
66	1	Domestic shorthair	F	N	3.5	29	0	0	P	0	0
66	2	Domestic shorthair	F	N	3.6	69	0	1			0
67	1	Domestic shorthair	F	N	4.1	156	0	0	D	0	0
68	1	Domestic shorthair	F	N	2.2	64	0	1	D	0	0
69	1	Domestic shorthair	M	I	3.7	70	1	2	D	0	0
70	1	Domestic shorthair	M	I	2.6	72	0	0	P	0	0
71	1	Domestic shorthair	F	N	3.6	31	0	1	P	0	0
71	2	Domestic shorthair	F	N	3.6	49	0	1			0
72	1	Domestic shorthair	F	N	3.2	105	0	1	P	0	0
73	1	Domestic shorthair	M	N	4	88	0	1	D	0	0
74	1	Domestic shorthair	M	N	5.2	73	0	0	D	0	0
75	1	Domestic shorthair	M	N	4.6	146	0	2	P	1	0
76	1	Domestic shorthair	M	N	5.3	101	0	2	P	0	0
77	1	Domestic shorthair	M	N	5.6	37	0	1	D	0	0
78	1	Domestic shorthair	F	N	2.3	109	0	1	D	1	0
79	1	Domestic shorthair	M	I	3.9	44	0	0	P	1	0
80	1	Domestic shorthair	F	N	4.5	149	1	2	D	0	0
81	1	Domestic shorthair	F	N	3.75	60	0	2	P	0	0
82	1	Domestic shorthair	M	N	4.7	96	0	0	D	2	0
83	1	Domestic shorthair	M	N	4.6	141	0	1	D	0	0
84	1	Domestic shorthair	F	N	3.9	39	1	1	P	2	0
85	1	Domestic shorthair	F	N	3.9	84	1	1	P	1	0
86	1	Domestic shorthair	F	N	5.6	144	2	1	D	1	0
87	1	Domestic shorthair	M	N	6.9	60	0	1	D	0	0
88	1	Domestic shorthair	F	N	3	96	0	2	D	0	0
89	1	Domestic shorthair	M	N	5.3	145	2	2	D	1	0
90	1	Domestic shorthair	M	N	4.3	30	0	1	D	0	0
91	1	Domestic shorthair	F	N	3.2	64	0	1			0
92	1	Domestic shorthair	F	N	5.8	101	1	1	P	2	0
93	1	Domestic shorthair	M	N	4.9	60	0	1	D	1	0
94	1	Domestic shorthair	F	N	4.3	89	0	2	D	0	0
95	1	Domestic shorthair	M	N	6.7	142	0	2	D	1	0
96	1	Domestic shorthair	M	N	6.5	166	0	1	D	0	0
97	1	Domestic shorthair	F	N	3.6	69	0	1	D	0	0
98	1	Domestic shorthair	F	N	5.24	108	1	1	D	1	0
99	1	Domestic shorthair	M	N	6.3	28	0	1	D	0	0
100	1	Domestic shorthair	M	N	4.7	127	0	0	D	0	0
101	1	Domestic shorthair	M	N	5	42	0	2	D	0	0
102	1	Domestic shorthair	M	N	5.7	119	0	2	D	2	0
103	1	Domestic shorthair	F	N	4.7	145	1	1	D	0	0
104	1	Domestic shorthair	F	N	2.7	76	0	1	D	0	0
105	1	Domestic shorthair	M	N	7.5	144	0	2	D	1	0
106	1	Domestic shorthair	M	N	4.5	60	0	0	P	0	0
107	1	Domestic shorthair	M	N	5.8	84	0	2	D	0	0
108	1	Domestic shorthair	F	N	8.6	71	0	1			0
109	1	Domestic shorthair	M	N	3.8	49	0	1	D	0	0
110	1	Domestic shorthair	M	N	5.1	97	0	2	D	0	0
111	1	Domestic shorthair	M	N	5.4	112	2	2			0
112	1	Domestic shorthair	M	N	6.5	63	1	2	D	0	0
113	1	Domestic shorthair	M	N	3.6	152	2	2	P	1	0
114	1	Domestic shorthair	M	N	7.3	49	0	1	D	0	0
115	1	Domestic shorthair	F	N	3.6	53	0	0			0
116	1	Domestic shorthair	F	N	5.2	109	0	1	D	0	0
117	1	Domestic shorthair	M	N	6.4	114	0	1	D	2	0
118	1	Domestic shorthair	M	N	7.5	97	0	2	D	0	0
118	2	Domestic shorthair	M	N	7.8	98	0	2	D	0	0
118	3	Domestic shorthair	M	N	7.5	109	1	2	D	0	0
119	1	Domestic shorthair	F	N	5.1	117	0	2	D	0	0
119	2	Domestic shorthair	F	N	5.1	118	1	2			0
120	1	Domestic shorthair	F	N	4.8	61	1	1	D	0	0
121	1	Domestic shorthair	F	N	3.2	28	0	0			0
122	1	Domestic shorthair	M	N	6	43	0	0	P	0	0
123	1	Domestic shorthair	F	N	4	53	0	1	D	0	0
124	1	Domestic shorthair	M	N	6.3	188	1	2	D	1	0
125	1	Domestic shorthair	M	N	7.6	155	0	1	P	0	0
126	1	Domestic shorthair	M	N	6	101	0	0	P	0	0
127	1	Domestic shorthair	F	N	3.2	48	0	0	P	0	0
128	1	Domestic shorthair	M	N	4.8	121	0	1	D	0	0
129	1	Domestic shorthair	M	N	4.5	121	0	1	D	0	0
130	1	Domestic shorthair	M	N	4.06	135	0	1	D	0	0
131	1	Domestic shorthair	M	N	4.5	112	1	1	D	2	0
132	1	Domestic shorthair	M	N	5	52	0	1			0
133	1	Domestic shorthair	F	N	4.4	36	1	1	D	0	0
134	1	Domestic shorthair	M	N	5.2	130	0	1	D	0	0
135	1	Domestic shorthair	M	N	3.9	49	0	0	P	0	0
136	1	Domestic shorthair	F	N	3.8	24	0	2			0
137	1	Domestic shorthair	M	N	4.1	37	0	2	P	0	0
138	1	Domestic shorthair	F	N	4.3	208	0	2	D	2	0
139	1	Domestic shorthair	M	I	2.3	4	0	1	D	0	0
140	1	Domestic shorthair	FS	N	4.5	120	0	0	D	0	0
140	2	Domestic shorthair	FS	N	4.6	133	1	2	D	0	0
140	3	Domestic shorthair	FS	N	4.3	147	0	1	D	0	0
141	1	Domestic shorthair	M	N	6.3	124	1	1	D	0	0
142	1	Domestic shorthair	M	N	6	108	2	2	D	0	0
143	1	Domestic shorthair	M	N	4.5	90	0	0			0
143	2	Domestic shorthair	M	N	5.3	128	0	0	P	0	0
144	1	Domestic shorthair	M	N	4.2	179	2	2			0
145	1	Domestic shorthair	F	N	6	137	0	0	D	2	0
146	1	Domestic shorthair	F	N	3	24	0	1	D	0	0
147	1	Domestic shorthair	F	N	4.8	107	0	0			0
148	1	Domestic shorthair	M	N	4	110	0	1	P	2	0
149	1	Domestic shorthair	F	N	5.7	107	1	0	D	1	0
150	1	Domestic shorthair	M	N	4.5	157	0	0	D	2	0
151	1	Domestic shorthair	M	N	4.5	166	0	0	D	2	0
152	1	Domestic shorthair	M	N	3.7	16	0	1	D	0	0
153	1	Domestic shorthair	M	N	6.5	117	1	0	P	0	0
154	1	Domestic shorthair	M	N	5.9	71	0	0	D	0	0
155	1	Domestic shorthair	F	N	3.2	85	0	0	D	2	0
156	1	Domestic shorthair	F	N	2.4	43	0	0	D	0	0
157	1	Domestic shorthair	F	N	5.9	151	1	1	D	2	0
158	1	Domestic shorthair	F	N	4.3	29	0	1	D	0	0
159	1	Domestic shorthair	F	N	5.5	154	0	1	D	1	0
160	1	Domestic shorthair	M	N	6.7	112	1	1	P	1	0
161	1	Domestic shorthair	M	N	4.2	30	0	0	P	0	0
162	1	Domestic shorthair	M	I	3.5	19	0	0	P	0	0
163	1	Domestic shorthair	F	N	4	118	0	0	D	2	0
164	1	Domestic shorthair	F	N	3.3	25	0	0	P	0	0
165	1	Exotic	F	N	2.9	9	0	0	P	0	1
166	1	Exotic	M	N	4	106	0	0	P	2	1
167	1	Maine coon	M	N	6.5	13	0	0	D	0	0
168	1	Maine coon	F	N	5.5	14	0	1	P	0	0
169	1	Maine coon	F	I	4.905	19	0	2	P	0	0
170	1	Maine coon	M	N	7.9	115	0	2	P	0	0
171	1	Maine coon	M	I	5.6	10	0	1	D	0	0
172	1	Maine coon	F	N	4.1	33	0	0	D	0	0
173	1	Maine coon	M	N	6.2	26	0	1	D	0	0
174	1	Maine coon	M	N	7	10	0	0			0
175	1	Maine coon	M	N	12.5	83	0	0			0
176	1	Maine coon	M	N	6.5	12	0	2	D	0	0
177	1	Maine coon	M	N	5.3	106	0	0	F	0	0
178	1	Maine coon	M	N	6.7	107	0	1	P	0	0
179	1	Maine coon	M	I	7.9	48	0	1			0
180	1	Maine coon	M	N	7	19	0	1	P	0	0
181	1	Maine coon	M	N	8.3	122	0	1	D	0	0
182	1	Maine coon	M	N	6.2	13	0	1	D	0	0
183	1	Maine coon	F	N	5.4	12	0	1	P	0	0
183	2	Maine coon	F	N	6.4	40	0	1			0
184	1	Maine coon	M	N	8	16	0	2	D	0	0
185	1	Maine coon	M	N	6.9	113	0	0	F	0	0
186	1	Maine coon	M	N	6.1	14	0	1			0
186	2	Maine coon	M	N	6.45	26	0	1	P	0	0
186	3	Maine coon	M	N	7.6	72	1	1	P	0	0
186	4	Maine coon	M	N	6.7	84	1	1	P	0	0
187	1	Norwegian	M	N	7.5	103	0	1			0
188	1	Norwegian	M	N	6.95	113	1	2	P	2	0
189	1	Persian	F	I	3.5	18	0	1	D	0	1
190	1	Persian	M	N	2.6	113	0	0	P	0	1
191	1	Persian	M	N	3.5	101	1	0	D	2	1
192	1	Persian	M	N	4	133	0	1	P	0	1
193	1	Persian	F	N	3	66	0	1	D	0	1
193	2	Persian	F	N	3	100	1	0	D	2	1
194	1	Persian	M	N	2.9	42	0	1	D	0	1
195	1	Persian	M	N	2.8	8	0	0	P	0	1
196	1	Persian	F	N	3.7	93	0	0	F	0	1
197	1	Russian blue	M	N	4.1	18	0	1	D	0	0
198	1	Russian blue	F	N	3.7	18	1	1	D	0	0
199	1	Russian blue	M	N	3.3	14	0	2	D	0	0
200	1	Russian blue	F	N	3.8	31	0	0	D	0	0
201	1	Russian blue	M	N	3.6	60	0	1	P	0	0
202	1	Scottish fold	F	N	3.9	83	0	2	D	0	1
203	1	Scottish fold	M	N	4	23	1	1	P	0	1
204	1	Siamese	M	N	4	70	0	1	D	0	0
205	1	Siamese	F	N	4.87	165	0	1	P	0	0
206	1	Siamese	M	I	3.7	7	0	1	P	0	0
207	1	Siberian	F	N	5	36	0	1	D	0	0
208	1	Siberian	F	N	5.1	65	0	1	D	0	0
209	1	Siberian	M	N	4.4	49	0	1	P	0	0
210	1	Siberian	F	N	5.4	121	0	1	D	0	0
210	2	Siberian	F	N	5.4	123	0	1	D	0	0
211	1	Snowshoe	F	N	4.1	68	0	1	D	0	0
212	1	Sphynx	M	N	4.2	96	0	1	D	0	0
213	1	Sphynx	F	N	3.4	69	0	1	P	0	0
214	1	Sphynx	F	N	2.8	110	0	0	D	0	0
215	1	Sphynx	M	N	5	49	0	2	D	0	0
216	1	Sphynx	F	N	5	16	0	1	D	0	0
